# Supplementary material for: Whole-Genome and Transcriptome Sequencing of Phlebopus portentosus Reveals Its Associated Ectomycorrhizal Niche and Conserved Pathways Involved in Fruiting Body Development
Source: Front Microbiol. 2021 Sep 29;12:732458. doi: 10.3389/fmicb.2021.732458 (PMC8511702; doi:10.3389/fmicb.2021.732458)
Supplement: Supplementary file 2 [file Data_Sheet_2.xlsx]

## Sheet: Table S5
Table S5 The functional annotation of yellow module
First Category	Second Category	pathway ID	Description	Yellow numbers
Metabolism	Carbohydrate metabolism	map00520	Amino sugar and nucleotide sugar metabolism	9
Metabolism	Nucleotide metabolism	map00240	Pyrimidine metabolism	8
Environmental Information Processing	Signal transduction	map04011	MAPK signaling pathway - yeast	8
Metabolism	Carbohydrate metabolism	map00500	Starch and sucrose metabolism	7
Metabolism	Nucleotide metabolism	map00230	Purine metabolism	7
Metabolism	Metabolism of cofactors and vitamins	map00760	Nicotinate and nicotinamide metabolism	6
Cellular Processes	Transport and catabolism	map04138	Autophagy - yeast	6
Cellular Processes	Cell growth and death	map04111	Cell cycle - yeast	6
Metabolism	Amino acid metabolism	map00270	Cysteine and methionine metabolism	5
Metabolism	Glycan biosynthesis and metabolism	map00563	Glycosylphosphatidylinositol (GPI)-anchor biosynthesis	5
Metabolism	Carbohydrate metabolism	map00052	Galactose metabolism	5
Metabolism	Amino acid metabolism	map00330	Arginine and proline metabolism	5
Human Diseases	Cancers: Specific types	map05225	Hepatocellular carcinoma	5
Metabolism	Glycan biosynthesis and metabolism	map00510	N-Glycan biosynthesis	4
Metabolism	Metabolism of cofactors and vitamins	map00750	Vitamin B6 metabolism	4
Metabolism	Lipid metabolism	map00591	Linoleic acid metabolism	4
Metabolism	Metabolism of other amino acids	map00480	Glutathione metabolism	4
Cellular Processes	Cell growth and death	map04113	Meiosis - yeast	4
Organismal Systems	Environmental adaptation	map04714	Thermogenesis	4
Human Diseases	Cancers: Specific types	map05226	Gastric cancer	4
Human Diseases	Endocrine and metabolic diseases	map04934	Cushing syndrome	4
Metabolism	Amino acid metabolism	map00310	Lysine degradation	3
Metabolism	Metabolism of other amino acids	map00460	Cyanoamino acid metabolism	3
Metabolism	Carbohydrate metabolism	map00040	Pentose and glucuronate interconversions	3
Metabolism	Lipid metabolism	map00561	Glycerolipid metabolism	3
Metabolism	Carbohydrate metabolism	map00051	Fructose and mannose metabolism	3
Metabolism	Lipid metabolism	map00600	Sphingolipid metabolism	3
Metabolism	Glycan biosynthesis and metabolism	map00513	Various types of N-glycan biosynthesis	3
Metabolism	Amino acid metabolism	map00350	Tyrosine metabolism	3
Genetic Information Processing	Transcription	map03040	Spliceosome	3
Genetic Information Processing	Replication and repair	map03410	Base excision repair	3
Genetic Information Processing	Translation	map03013	RNA transport	3
Genetic Information Processing	Translation	map03015	mRNA surveillance pathway	3
Genetic Information Processing	Folding, sorting and degradation	map04141	Protein processing in endoplasmic reticulum	3
Genetic Information Processing	Replication and repair	map03440	Homologous recombination	3
Cellular Processes	Transport and catabolism	map04144	Endocytosis	3
Organismal Systems	Endocrine system	map04928	Parathyroid hormone synthesis, secretion and action	3
Metabolism	Metabolism of other amino acids	map00410	beta-Alanine metabolism	2
Metabolism	Amino acid metabolism	map00300	Lysine biosynthesis	2
Metabolism	Metabolism of cofactors and vitamins	map00780	Biotin metabolism	2
Metabolism	Amino acid metabolism	map00260	Glycine, serine and threonine metabolism	2
Metabolism	Amino acid metabolism	map00380	Tryptophan metabolism	2
Metabolism	Carbohydrate metabolism	map00562	Inositol phosphate metabolism	2
Metabolism	Amino acid metabolism	map00360	Phenylalanine metabolism	2
Metabolism	Glycan biosynthesis and metabolism	map00511	Other glycan degradation	2
Metabolism	Metabolism of terpenoids and polyketides	map00900	Terpenoid backbone biosynthesis	2
Metabolism	Energy metabolism	map00190	Oxidative phosphorylation	2
Metabolism	Carbohydrate metabolism	map00620	Pyruvate metabolism	2
Metabolism	Energy metabolism	map00920	Sulfur metabolism	2
Metabolism	Metabolism of cofactors and vitamins	map00730	Thiamine metabolism	2
Metabolism	Carbohydrate metabolism	map00010	Glycolysis / Gluconeogenesis	2
Metabolism	Amino acid metabolism	map00400	Phenylalanine, tyrosine and tryptophan biosynthesis	2
Genetic Information Processing	Translation	map00970	Aminoacyl-tRNA biosynthesis	2
Genetic Information Processing	Translation	map03008	Ribosome biogenesis in eukaryotes	2
Genetic Information Processing	Folding, sorting and degradation	map04120	Ubiquitin mediated proteolysis	2
Genetic Information Processing	Folding, sorting and degradation	map03018	RNA degradation	2
Genetic Information Processing	Replication and repair	map03420	Nucleotide excision repair	2
Genetic Information Processing	Replication and repair	map03030	DNA replication	2
Genetic Information Processing	Replication and repair	map03450	Non-homologous end-joining	2
Environmental Information Processing	Signal transduction	map04070	Phosphatidylinositol signaling system	2
Cellular Processes	Cell growth and death	map04218	Cellular senescence	2
Organismal Systems	Aging	map04213	Longevity regulating pathway - multiple species	2
Human Diseases	Infectious diseases: Viral	map05165	Human papillomavirus infection	2
Human Diseases	Endocrine and metabolic diseases	map04933	AGE-RAGE signaling pathway in diabetic complications	2
Metabolism	Metabolism of cofactors and vitamins	map00790	Folate biosynthesis	1
Metabolism	Metabolism of cofactors and vitamins	map00860	Porphyrin and chlorophyll metabolism	1
Metabolism	Amino acid metabolism	map00280	Valine, leucine and isoleucine degradation	1
Metabolism	Glycan biosynthesis and metabolism	map00603	Glycosphingolipid biosynthesis - globo and isoglobo series	1
Metabolism	Lipid metabolism	map00100	Steroid biosynthesis	1
Metabolism	Amino acid metabolism	map00290	Valine, leucine and isoleucine biosynthesis	1
Metabolism	Lipid metabolism	map00590	Arachidonic acid metabolism	1
Metabolism	Amino acid metabolism	map00340	Histidine metabolism	1
Metabolism	Metabolism of cofactors and vitamins	map00130	Ubiquinone and other terpenoid-quinone biosynthesis	1
Metabolism	Metabolism of cofactors and vitamins	map00740	Riboflavin metabolism	1
Genetic Information Processing	Folding, sorting and degradation	map04130	SNARE interactions in vesicular transport	1
Genetic Information Processing	Folding, sorting and degradation	map04122	Sulfur relay system	1
Genetic Information Processing	Replication and repair	map03430	Mismatch repair	1
Genetic Information Processing	Transcription	map03020	RNA polymerase	1
Genetic Information Processing	Transcription	map03022	Basal transcription factors	1
Genetic Information Processing	Folding, sorting and degradation	map03050	Proteasome	1
Environmental Information Processing	Signal transduction	map04392	Hippo signaling pathway - multiple species	1
Cellular Processes	Transport and catabolism	map04146	Peroxisome	1
Cellular Processes	Transport and catabolism	map04145	Phagosome	1
Organismal Systems	Endocrine system	map04926	Relaxin signaling pathway	1
Organismal Systems	Digestive system	map04979	Cholesterol metabolism	1
Human Diseases	Infectious diseases: Viral	map05163	Human cytomegalovirus infection	1

## Sheet: Table S6
Table S6 The functional annotation of turquoise module
First Category	Second Category	pathway ID	Description	Turquoise numbers
Genetic Information Processing	Translation	map03013	RNA transport	33
Cellular Processes	Cell growth and death	map04111	Cell cycle - yeast	30
Genetic Information Processing	Folding, sorting and degradation	map03050	Proteasome	28
Genetic Information Processing	Replication and repair	map03030	DNA replication	25
Genetic Information Processing	Transcription	map03040	Spliceosome	24
Cellular Processes	Cell growth and death	map04113	Meiosis - yeast	21
Metabolism	Nucleotide metabolism	map00230	Purine metabolism	20
Genetic Information Processing	Folding, sorting and degradation	map04141	Protein processing in endoplasmic reticulum	19
Genetic Information Processing	Translation	map03008	Ribosome biogenesis in eukaryotes	18
Metabolism	Nucleotide metabolism	map00240	Pyrimidine metabolism	17
Genetic Information Processing	Replication and repair	map03420	Nucleotide excision repair	17
Organismal Systems	Environmental adaptation	map04714	Thermogenesis	15
Genetic Information Processing	Translation	map00970	Aminoacyl-tRNA biosynthesis	13
Genetic Information Processing	Replication and repair	map03430	Mismatch repair	13
Metabolism	Carbohydrate metabolism	map00620	Pyruvate metabolism	12
Genetic Information Processing	Replication and repair	map03410	Base excision repair	12
Metabolism	Energy metabolism	map00190	Oxidative phosphorylation	11
Genetic Information Processing	Translation	map03015	mRNA surveillance pathway	11
Genetic Information Processing	Replication and repair	map03440	Homologous recombination	11
Organismal Systems	Aging	map04213	Longevity regulating pathway - multiple species	11
Genetic Information Processing	Folding, sorting and degradation	map03018	RNA degradation	10
Metabolism	Glycan biosynthesis and metabolism	map00510	N-Glycan biosynthesis	9
Genetic Information Processing	Translation	map03010	Ribosome	9
Metabolism	Glycan biosynthesis and metabolism	map00513	Various types of N-glycan biosynthesis	8
Genetic Information Processing	Folding, sorting and degradation	map04120	Ubiquitin mediated proteolysis	8
Environmental Information Processing	Signal transduction	map04011	MAPK signaling pathway - yeast	8
Metabolism	Amino acid metabolism	map00310	Lysine degradation	7
Metabolism	Carbohydrate metabolism	map00020	Citrate cycle (TCA cycle)	7
Metabolism	Carbohydrate metabolism	map00630	Glyoxylate and dicarboxylate metabolism	7
Metabolism	Carbohydrate metabolism	map00010	Glycolysis / Gluconeogenesis	7
Human Diseases	Infectious diseases: Viral	map05165	Human papillomavirus infection	7
Metabolism	Amino acid metabolism	map00280	Valine, leucine and isoleucine degradation	6
Metabolism	Amino acid metabolism	map00330	Arginine and proline metabolism	6
Metabolism	Metabolism of other amino acids	map00480	Glutathione metabolism	6
Genetic Information Processing	Transcription	map03020	RNA polymerase	6
Cellular Processes	Transport and catabolism	map04138	Autophagy - yeast	6
Cellular Processes	Cell growth and death	map04218	Cellular senescence	6
Cellular Processes	Cell growth and death	map04217	Necroptosis	6
Human Diseases	Cancers: Specific types	map05225	Hepatocellular carcinoma	6
Metabolism	Amino acid metabolism	map00270	Cysteine and methionine metabolism	5
Metabolism	Lipid metabolism	map00561	Glycerolipid metabolism	5
Metabolism	Glycan biosynthesis and metabolism	map00563	Glycosylphosphatidylinositol (GPI)-anchor biosynthesis	5
Metabolism	Amino acid metabolism	map00290	Valine, leucine and isoleucine biosynthesis	5
Metabolism	Carbohydrate metabolism	map00500	Starch and sucrose metabolism	5
Metabolism	Energy metabolism	map00920	Sulfur metabolism	5
Metabolism	Carbohydrate metabolism	map00520	Amino sugar and nucleotide sugar metabolism	5
Cellular Processes	Transport and catabolism	map04145	Phagosome	5
Human Diseases	Endocrine and metabolic diseases	map04934	Cushing syndrome	5
Metabolism	Metabolism of other amino acids	map00410	beta-Alanine metabolism	4
Metabolism	Metabolism of cofactors and vitamins	map00670	One carbon pool by folate	4
Metabolism	Metabolism of cofactors and vitamins	map00770	Pantothenate and CoA biosynthesis	4
Metabolism	Lipid metabolism	map00564	Glycerophospholipid metabolism	4
Metabolism	Carbohydrate metabolism	map00562	Inositol phosphate metabolism	4
Metabolism	Amino acid metabolism	map00220	Arginine biosynthesis	4
Metabolism	Amino acid metabolism	map00340	Histidine metabolism	4
Metabolism	Carbohydrate metabolism	map00640	Propanoate metabolism	4
Cellular Processes	Transport and catabolism	map04146	Peroxisome	4
Cellular Processes	Transport and catabolism	map04144	Endocytosis	4
Metabolism	Amino acid metabolism	map00260	Glycine, serine and threonine metabolism	3
Metabolism	Metabolism of cofactors and vitamins	map00860	Porphyrin and chlorophyll metabolism	3
Metabolism	Lipid metabolism	map00071	Fatty acid degradation	3
Metabolism	Amino acid metabolism	map00380	Tryptophan metabolism	3
Metabolism	Carbohydrate metabolism	map00053	Ascorbate and aldarate metabolism	3
Metabolism	Carbohydrate metabolism	map00052	Galactose metabolism	3
Metabolism	Lipid metabolism	map00100	Steroid biosynthesis	3
Metabolism	Metabolism of other amino acids	map00450	Selenocompound metabolism	3
Metabolism	Lipid metabolism	map00590	Arachidonic acid metabolism	3
Organismal Systems	Endocrine system	map04928	Parathyroid hormone synthesis, secretion and action	3
Human Diseases	Cancers: Specific types	map05226	Gastric cancer	3
Human Diseases	Infectious diseases: Viral	map05167	Kaposi sarcoma-associated herpesvirus infection	3
Metabolism	Amino acid metabolism	map00250	Alanine, aspartate and glutamate metabolism	2
Metabolism	Carbohydrate metabolism	map00650	Butanoate metabolism	2
Metabolism	Amino acid metabolism	map00300	Lysine biosynthesis	2
Metabolism	Metabolism of other amino acids	map00460	Cyanoamino acid metabolism	2
Metabolism	Energy metabolism	map00680	Methane metabolism	2
Metabolism	Metabolism of cofactors and vitamins	map00760	Nicotinate and nicotinamide metabolism	2
Metabolism	Lipid metabolism	map00600	Sphingolipid metabolism	2
Metabolism	Metabolism of terpenoids and polyketides	map00900	Terpenoid backbone biosynthesis	2
Genetic Information Processing	Transcription	map03022	Basal transcription factors	2
Genetic Information Processing	Replication and repair	map03450	Non-homologous end-joining	2
Environmental Information Processing	Signal transduction	map04070	Phosphatidylinositol signaling system	2
Cellular Processes	Transport and catabolism	map04139	Mitophagy - yeast	2
Metabolism	Lipid metabolism	map00061	Fatty acid biosynthesis	1
Metabolism	Lipid metabolism	map00062	Fatty acid elongation	1
Metabolism	Biosynthesis of other secondary metabolites	map00254	Aflatoxin biosynthesis	1
Metabolism	Metabolism of cofactors and vitamins	map00785	Lipoic acid metabolism	1
Metabolism	Lipid metabolism	map00072	Synthesis and degradation of ketone bodies	1
Metabolism	Biosynthesis of other secondary metabolites	map00261	Monobactam biosynthesis	1
Metabolism	Carbohydrate metabolism	map00660	C5-Branched dibasic acid metabolism	1
Metabolism	Carbohydrate metabolism	map00051	Fructose and mannose metabolism	1
Metabolism	Glycan biosynthesis and metabolism	map00603	Glycosphingolipid biosynthesis - globo and isoglobo series	1
Metabolism	Energy metabolism	map00910	Nitrogen metabolism	1
Metabolism	Amino acid metabolism	map00360	Phenylalanine metabolism	1
Metabolism	Glycan biosynthesis and metabolism	map00511	Other glycan degradation	1
Metabolism	Amino acid metabolism	map00350	Tyrosine metabolism	1
Metabolism	Metabolism of cofactors and vitamins	map00130	Ubiquinone and other terpenoid-quinone biosynthesis	1
Metabolism	Carbohydrate metabolism	map00030	Pentose phosphate pathway	1
Metabolism	Glycan biosynthesis and metabolism	map00531	Glycosaminoglycan degradation	1
Metabolism	Metabolism of cofactors and vitamins	map00730	Thiamine metabolism	1
Metabolism	Lipid metabolism	map01040	Biosynthesis of unsaturated fatty acids	1
Genetic Information Processing	Folding, sorting and degradation	map03060	Protein export	1
Environmental Information Processing	Signal transduction	map04392	Hippo signaling pathway - multiple species	1
Organismal Systems	Endocrine system	map04927	Cortisol synthesis and secretion	1
Organismal Systems	Endocrine system	map04926	Relaxin signaling pathway	1
Organismal Systems	Digestive system	map04979	Cholesterol metabolism	1
Human Diseases	Infectious diseases: Viral	map05163	Human cytomegalovirus infection	1

## Sheet: Table S7
Table S7 The functional annotation of red module
First Category	Second Category	pathway ID	Description	Red numbers
Genetic Information Processing	Translation	map03010	Ribosome	73
Genetic Information Processing	Transcription	map03040	Spliceosome	8
Genetic Information Processing	Translation	map03015	mRNA surveillance pathway	7
Metabolism	Amino acid metabolism	map00400	Phenylalanine, tyrosine and tryptophan biosynthesis	5
Metabolism	Amino acid metabolism	map00360	Phenylalanine metabolism	5
Organismal Systems	Environmental adaptation	map04714	Thermogenesis	5
Metabolism	Nucleotide metabolism	map00230	Purine metabolism	4
Metabolism	Amino acid metabolism	map00380	Tryptophan metabolism	4
Genetic Information Processing	Translation	map03013	RNA transport	4
Metabolism	Amino acid metabolism	map00270	Cysteine and methionine metabolism	3
Metabolism	Amino acid metabolism	map00350	Tyrosine metabolism	3
Metabolism	Carbohydrate metabolism	map00020	Citrate cycle (TCA cycle)	3
Metabolism	Amino acid metabolism	map00330	Arginine and proline metabolism	3
Genetic Information Processing	Translation	map03008	Ribosome biogenesis in eukaryotes	3
Genetic Information Processing	Folding, sorting and degradation	map04141	Protein processing in endoplasmic reticulum	3
Genetic Information Processing	Folding, sorting and degradation	map03018	RNA degradation	3
Environmental Information Processing	Signal transduction	map04011	MAPK signaling pathway - yeast	3
Human Diseases	Cancers: Specific types	map05225	Hepatocellular carcinoma	3
Metabolism	Carbohydrate metabolism	map00520	Amino sugar and nucleotide sugar metabolism	2
Metabolism	Carbohydrate metabolism	map00650	Butanoate metabolism	2
Metabolism	Metabolism of cofactors and vitamins	map00860	Porphyrin and chlorophyll metabolism	2
Metabolism	Metabolism of terpenoids and polyketides	map00900	Terpenoid backbone biosynthesis	2
Metabolism	Energy metabolism	map00190	Oxidative phosphorylation	2
Metabolism	Amino acid metabolism	map00300	Lysine biosynthesis	2
Metabolism	Metabolism of cofactors and vitamins	map00130	Ubiquinone and other terpenoid-quinone biosynthesis	2
Metabolism	Nucleotide metabolism	map00240	Pyrimidine metabolism	2
Genetic Information Processing	Transcription	map03020	RNA polymerase	2
Genetic Information Processing	Replication and repair	map03410	Base excision repair	2
Cellular Processes	Cell growth and death	map04111	Cell cycle - yeast	2
Cellular Processes	Cell growth and death	map04113	Meiosis - yeast	2
Organismal Systems	Endocrine system	map04928	Parathyroid hormone synthesis, secretion and action	2
Human Diseases	Infectious diseases: Viral	map05167	Kaposi sarcoma-associated herpesvirus infection	2
Human Diseases	Infectious diseases: Viral	map05165	Human papillomavirus infection	2
Human Diseases	Infectious diseases: Viral	map05163	Human cytomegalovirus infection	2
Human Diseases	Cancers: Specific types	map05226	Gastric cancer	2
Human Diseases	Endocrine and metabolic diseases	map04934	Cushing syndrome	2
Metabolism	Amino acid metabolism	map00310	Lysine degradation	1
Metabolism	Glycan biosynthesis and metabolism	map00511	Other glycan degradation	1
Metabolism	Amino acid metabolism	map00250	Alanine, aspartate and glutamate metabolism	1
Metabolism	Metabolism of other amino acids	map00410	beta-Alanine metabolism	1
Metabolism	Metabolism of other amino acids	map00450	Selenocompound metabolism	1
Metabolism	Metabolism of cofactors and vitamins	map00730	Thiamine metabolism	1
Metabolism	Carbohydrate metabolism	map00500	Starch and sucrose metabolism	1
Metabolism	Lipid metabolism	map01040	Biosynthesis of unsaturated fatty acids	1
Metabolism	Lipid metabolism	map00564	Glycerophospholipid metabolism	1
Metabolism	Amino acid metabolism	map00220	Arginine biosynthesis	1
Metabolism	Glycan biosynthesis and metabolism	map00563	Glycosylphosphatidylinositol (GPI)-anchor biosynthesis	1
Metabolism	Carbohydrate metabolism	map00051	Fructose and mannose metabolism	1
Metabolism	Carbohydrate metabolism	map00052	Galactose metabolism	1
Metabolism	Carbohydrate metabolism	map00010	Glycolysis / Gluconeogenesis	1
Metabolism	Lipid metabolism	map00072	Synthesis and degradation of ketone bodies	1
Metabolism	Carbohydrate metabolism	map00030	Pentose phosphate pathway	1
Metabolism	Energy metabolism	map00680	Methane metabolism	1
Metabolism	Amino acid metabolism	map00280	Valine, leucine and isoleucine degradation	1
Metabolism	Metabolism of cofactors and vitamins	map00760	Nicotinate and nicotinamide metabolism	1
Metabolism	Metabolism of other amino acids	map00480	Glutathione metabolism	1
Genetic Information Processing	Folding, sorting and degradation	map04130	SNARE interactions in vesicular transport	1
Genetic Information Processing	Transcription	map03022	Basal transcription factors	1
Genetic Information Processing	Folding, sorting and degradation	map04120	Ubiquitin mediated proteolysis	1
Genetic Information Processing	Replication and repair	map03420	Nucleotide excision repair	1
Genetic Information Processing	Translation	map00970	Aminoacyl-tRNA biosynthesis	1
Environmental Information Processing	Signal transduction	map04392	Hippo signaling pathway - multiple species	1
Environmental Information Processing	Signal transduction	map04070	Phosphatidylinositol signaling system	1
Cellular Processes	Transport and catabolism	map04146	Peroxisome	1
Cellular Processes	Transport and catabolism	map04138	Autophagy - yeast	1
Cellular Processes	Cell growth and death	map04218	Cellular senescence	1
Cellular Processes	Cell growth and death	map04217	Necroptosis	1
Cellular Processes	Transport and catabolism	map04144	Endocytosis	1
Organismal Systems	Aging	map04213	Longevity regulating pathway - multiple species	1
Organismal Systems	Endocrine system	map04926	Relaxin signaling pathway	1
Organismal Systems	Immune system	map04625	C-type lectin receptor signaling pathway	1
Human Diseases	Endocrine and metabolic diseases	map04933	AGE-RAGE signaling pathway in diabetic complications	1

## Sheet: Table S8
Table S8 The functional annotation of blue module
First Category	Second Category	pathway ID	Description	blue numbers
Human Diseases	Cancers: Specific types	map05225	Hepatocellular carcinoma	16
Environmental Information Processing	Signal transduction	map04011	MAPK signaling pathway - yeast	15
Metabolism	Metabolism of other amino acids	map00480	Glutathione metabolism	12
Metabolism	Lipid metabolism	map00564	Glycerophospholipid metabolism	8
Metabolism	Amino acid metabolism	map00380	Tryptophan metabolism	7
Cellular Processes	Transport and catabolism	map04146	Peroxisome	7
Human Diseases	Cancers: Specific types	map05226	Gastric cancer	7
Metabolism	Amino acid metabolism	map00270	Cysteine and methionine metabolism	6
Metabolism	Amino acid metabolism	map00400	Phenylalanine, tyrosine and tryptophan biosynthesis	6
Cellular Processes	Transport and catabolism	map04144	Endocytosis	6
Metabolism	Metabolism of terpenoids and polyketides	map00906	Carotenoid biosynthesis	5
Organismal Systems	Endocrine system	map04928	Parathyroid hormone synthesis, secretion and action	5
Metabolism	Lipid metabolism	map00071	Fatty acid degradation	4
Metabolism	Amino acid metabolism	map00260	Glycine, serine and threonine metabolism	4
Metabolism	Lipid metabolism	map00561	Glycerolipid metabolism	4
Metabolism	Amino acid metabolism	map00340	Histidine metabolism	4
Metabolism	Metabolism of cofactors and vitamins	map00130	Ubiquinone and other terpenoid-quinone biosynthesis	4
Metabolism	Carbohydrate metabolism	map00500	Starch and sucrose metabolism	4
Metabolism	Carbohydrate metabolism	map00520	Amino sugar and nucleotide sugar metabolism	4
Metabolism	Carbohydrate metabolism	map00010	Glycolysis / Gluconeogenesis	4
Genetic Information Processing	Translation	map03008	Ribosome biogenesis in eukaryotes	4
Cellular Processes	Cell growth and death	map04218	Cellular senescence	4
Organismal Systems	Environmental adaptation	map04714	Thermogenesis	4
Organismal Systems	Aging	map04213	Longevity regulating pathway - multiple species	4
Human Diseases	Endocrine and metabolic diseases	map04934	Cushing syndrome	4
Metabolism	Carbohydrate metabolism	map00562	Inositol phosphate metabolism	3
Metabolism	Amino acid metabolism	map00280	Valine, leucine and isoleucine degradation	3
Metabolism	Energy metabolism	map00910	Nitrogen metabolism	3
Metabolism	Lipid metabolism	map00100	Steroid biosynthesis	3
Metabolism	Carbohydrate metabolism	map00030	Pentose phosphate pathway	3
Metabolism	Nucleotide metabolism	map00230	Purine metabolism	3
Metabolism	Amino acid metabolism	map00330	Arginine and proline metabolism	3
Metabolism	Carbohydrate metabolism	map00630	Glyoxylate and dicarboxylate metabolism	3
Metabolism	Energy metabolism	map00920	Sulfur metabolism	3
Metabolism	Nucleotide metabolism	map00240	Pyrimidine metabolism	3
Genetic Information Processing	Replication and repair	map03420	Nucleotide excision repair	3
Environmental Information Processing	Membrane transport	map02010	ABC transporters	3
Cellular Processes	Transport and catabolism	map04138	Autophagy - yeast	3
Cellular Processes	Transport and catabolism	map04139	Mitophagy - yeast	3
Cellular Processes	Cell growth and death	map04111	Cell cycle - yeast	3
Cellular Processes	Cell growth and death	map04113	Meiosis - yeast	3
Organismal Systems	Immune system	map04625	C-type lectin receptor signaling pathway	3
Human Diseases	Infectious diseases: Viral	map05167	Kaposi sarcoma-associated herpesvirus infection	3
Human Diseases	Infectious diseases: Viral	map05163	Human cytomegalovirus infection	3
Human Diseases	Endocrine and metabolic diseases	map04933	AGE-RAGE signaling pathway in diabetic complications	3
Metabolism	Amino acid metabolism	map00310	Lysine degradation	2
Metabolism	Amino acid metabolism	map00250	Alanine, aspartate and glutamate metabolism	2
Metabolism	Metabolism of other amino acids	map00410	beta-Alanine metabolism	2
Metabolism	Carbohydrate metabolism	map00650	Butanoate metabolism	2
Metabolism	Metabolism of cofactors and vitamins	map00770	Pantothenate and CoA biosynthesis	2
Metabolism	Carbohydrate metabolism	map00053	Ascorbate and aldarate metabolism	2
Metabolism	Carbohydrate metabolism	map00052	Galactose metabolism	2
Metabolism	Amino acid metabolism	map00360	Phenylalanine metabolism	2
Metabolism	Amino acid metabolism	map00350	Tyrosine metabolism	2
Metabolism	Metabolism of terpenoids and polyketides	map00900	Terpenoid backbone biosynthesis	2
Metabolism	Metabolism of cofactors and vitamins	map00740	Riboflavin metabolism	2
Metabolism	Carbohydrate metabolism	map00620	Pyruvate metabolism	2
Metabolism	Metabolism of cofactors and vitamins	map00730	Thiamine metabolism	2
Metabolism	Lipid metabolism	map01040	Biosynthesis of unsaturated fatty acids	2
Genetic Information Processing	Folding, sorting and degradation	map04120	Ubiquitin mediated proteolysis	2
Genetic Information Processing	Translation	map03015	mRNA surveillance pathway	2
Cellular Processes	Transport and catabolism	map04145	Phagosome	2
Organismal Systems	Endocrine system	map04926	Relaxin signaling pathway	2
Human Diseases	Infectious diseases: Viral	map05165	Human papillomavirus infection	2
Metabolism	Lipid metabolism	map00061	Fatty acid biosynthesis	1
Metabolism	Metabolism of cofactors and vitamins	map00790	Folate biosynthesis	1
Metabolism	Metabolism of cofactors and vitamins	map00860	Porphyrin and chlorophyll metabolism	1
Metabolism	Amino acid metabolism	map00300	Lysine biosynthesis	1
Metabolism	Metabolism of other amino acids	map00460	Cyanoamino acid metabolism	1
Metabolism	Lipid metabolism	map00062	Fatty acid elongation	1
Metabolism	Lipid metabolism	map00565	Ether lipid metabolism	1
Metabolism	Energy metabolism	map00680	Methane metabolism	1
Metabolism	Metabolism of cofactors and vitamins	map00760	Nicotinate and nicotinamide metabolism	1
Metabolism	Lipid metabolism	map00600	Sphingolipid metabolism	1
Metabolism	Glycan biosynthesis and metabolism	map00514	Other types of O-glycan biosynthesis	1
Metabolism	Metabolism of other amino acids	map00450	Selenocompound metabolism	1
Metabolism	Lipid metabolism	map00590	Arachidonic acid metabolism	1
Metabolism	Lipid metabolism	map00592	alpha-Linolenic acid metabolism	1
Metabolism	Energy metabolism	map00190	Oxidative phosphorylation	1
Metabolism	Metabolism of other amino acids	map00430	Taurine and hypotaurine metabolism	1
Metabolism	Carbohydrate metabolism	map00640	Propanoate metabolism	1
Genetic Information Processing	Transcription	map03040	Spliceosome	1
Genetic Information Processing	Folding, sorting and degradation	map03060	Protein export	1
Genetic Information Processing	Folding, sorting and degradation	map04122	Sulfur relay system	1
Genetic Information Processing	Translation	map03010	Ribosome	1
Genetic Information Processing	Translation	map03013	RNA transport	1
Genetic Information Processing	Folding, sorting and degradation	map04141	Protein processing in endoplasmic reticulum	1
Genetic Information Processing	Replication and repair	map03030	DNA replication	1
Genetic Information Processing	Transcription	map03022	Basal transcription factors	1
Genetic Information Processing	Replication and repair	map03450	Non-homologous end-joining	1
Genetic Information Processing	Folding, sorting and degradation	map03050	Proteasome	1
Genetic Information Processing	Replication and repair	map03440	Homologous recombination	1
Environmental Information Processing	Signal transduction	map04392	Hippo signaling pathway - multiple species	1
Environmental Information Processing	Signal transduction	map04070	Phosphatidylinositol signaling system	1
Cellular Processes	Cell growth and death	map04217	Necroptosis	1

## Sheet: Table S9
Table S9 The functional annotation of black module
First Category	Second Category	pathway ID	Description	black numbers
Genetic Information Processing	Transcription	map03040	Spliceosome	3
Genetic Information Processing	Folding, sorting and degradation	map04141	Protein processing in endoplasmic reticulum	3
Genetic Information Processing	Folding, sorting and degradation	map04120	Ubiquitin mediated proteolysis	2
Cellular Processes	Transport and catabolism	map04146	Peroxisome	2
Cellular Processes	Transport and catabolism	map04144	Endocytosis	2
Metabolism	Carbohydrate metabolism	map00040	Pentose and glucuronate interconversions	1
Metabolism	Glycan biosynthesis and metabolism	map00510	N-Glycan biosynthesis	1
Metabolism	Amino acid metabolism	map00250	Alanine, aspartate and glutamate metabolism	1
Metabolism	Metabolism of other amino acids	map00410	beta-Alanine metabolism	1
Metabolism	Carbohydrate metabolism	map00630	Glyoxylate and dicarboxylate metabolism	1
Metabolism	Carbohydrate metabolism	map00650	Butanoate metabolism	1
Metabolism	Lipid metabolism	map01040	Biosynthesis of unsaturated fatty acids	1
Metabolism	Amino acid metabolism	map00340	Histidine metabolism	1
Metabolism	Lipid metabolism	map00564	Glycerophospholipid metabolism	1
Metabolism	Metabolism of other amino acids	map00480	Glutathione metabolism	1
Metabolism	Amino acid metabolism	map00330	Arginine and proline metabolism	1
Metabolism	Carbohydrate metabolism	map00053	Ascorbate and aldarate metabolism	1
Metabolism	Amino acid metabolism	map00260	Glycine, serine and threonine metabolism	1
Metabolism	Amino acid metabolism	map00400	Phenylalanine, tyrosine and tryptophan biosynthesis	1
Metabolism	Carbohydrate metabolism	map00030	Pentose phosphate pathway	1
Metabolism	Nucleotide metabolism	map00240	Pyrimidine metabolism	1
Metabolism	Metabolism of other amino acids	map00430	Taurine and hypotaurine metabolism	1
Metabolism	Energy metabolism	map00910	Nitrogen metabolism	1
Genetic Information Processing	Translation	map03008	Ribosome biogenesis in eukaryotes	1
Genetic Information Processing	Translation	map03010	Ribosome	1
Genetic Information Processing	Folding, sorting and degradation	map03018	RNA degradation	1
Genetic Information Processing	Translation	map00970	Aminoacyl-tRNA biosynthesis	1
Environmental Information Processing	Signal transduction	map04011	MAPK signaling pathway - yeast	1
Cellular Processes	Cell growth and death	map04217	Necroptosis	1

## Sheet: Table S10
Table S10 The functional annotation of brown module
First Category	Second Category	pathway ID	Description	brown numbers
Metabolism	Amino acid metabolism	map00270	Cysteine and methionine metabolism	10
Metabolism	Nucleotide metabolism	map00230	Purine metabolism	10
Metabolism	Carbohydrate metabolism	map00010	Glycolysis / Gluconeogenesis	9
Human Diseases	Cancers: Specific types	map05225	Hepatocellular carcinoma	9
Genetic Information Processing	Translation	map03013	RNA transport	8
Cellular Processes	Transport and catabolism	map04144	Endocytosis	8
Metabolism	Lipid metabolism	map00561	Glycerolipid metabolism	7
Metabolism	Amino acid metabolism	map00350	Tyrosine metabolism	7
Metabolism	Carbohydrate metabolism	map00520	Amino sugar and nucleotide sugar metabolism	7
Cellular Processes	Transport and catabolism	map04138	Autophagy - yeast	7
Human Diseases	Cancers: Specific types	map05226	Gastric cancer	7
Metabolism	Metabolism of other amino acids	map00410	beta-Alanine metabolism	6
Metabolism	Energy metabolism	map00680	Methane metabolism	6
Environmental Information Processing	Signal transduction	map04011	MAPK signaling pathway - yeast	6
Organismal Systems	Endocrine system	map04928	Parathyroid hormone synthesis, secretion and action	6
Human Diseases	Endocrine and metabolic diseases	map04934	Cushing syndrome	6
Metabolism	Amino acid metabolism	map00260	Glycine, serine and threonine metabolism	5
Metabolism	Carbohydrate metabolism	map00040	Pentose and glucuronate interconversions	5
Metabolism	Metabolism of cofactors and vitamins	map00770	Pantothenate and CoA biosynthesis	5
Metabolism	Lipid metabolism	map00564	Glycerophospholipid metabolism	5
Metabolism	Carbohydrate metabolism	map00030	Pentose phosphate pathway	5
Metabolism	Carbohydrate metabolism	map00620	Pyruvate metabolism	5
Metabolism	Amino acid metabolism	map00330	Arginine and proline metabolism	5
Metabolism	Nucleotide metabolism	map00240	Pyrimidine metabolism	5
Cellular Processes	Cell growth and death	map04218	Cellular senescence	5
Human Diseases	Infectious diseases: Viral	map05163	Human cytomegalovirus infection	5
Metabolism	Lipid metabolism	map00071	Fatty acid degradation	4
Metabolism	Carbohydrate metabolism	map00051	Fructose and mannose metabolism	4
Metabolism	Carbohydrate metabolism	map00052	Galactose metabolism	4
Metabolism	Amino acid metabolism	map00280	Valine, leucine and isoleucine degradation	4
Metabolism	Metabolism of cofactors and vitamins	map00760	Nicotinate and nicotinamide metabolism	4
Metabolism	Amino acid metabolism	map00360	Phenylalanine metabolism	4
Metabolism	Amino acid metabolism	map00340	Histidine metabolism	4
Metabolism	Carbohydrate metabolism	map00500	Starch and sucrose metabolism	4
Genetic Information Processing	Folding, sorting and degradation	map04120	Ubiquitin mediated proteolysis	4
Genetic Information Processing	Folding, sorting and degradation	map04122	Sulfur relay system	4
Genetic Information Processing	Folding, sorting and degradation	map04141	Protein processing in endoplasmic reticulum	4
Organismal Systems	Aging	map04213	Longevity regulating pathway - multiple species	4
Metabolism	Amino acid metabolism	map00310	Lysine degradation	3
Metabolism	Amino acid metabolism	map00380	Tryptophan metabolism	3
Metabolism	Carbohydrate metabolism	map00053	Ascorbate and aldarate metabolism	3
Metabolism	Lipid metabolism	map00600	Sphingolipid metabolism	3
Metabolism	Metabolism of cofactors and vitamins	map00750	Vitamin B6 metabolism	3
Metabolism	Lipid metabolism	map00591	Linoleic acid metabolism	3
Metabolism	Energy metabolism	map00920	Sulfur metabolism	3
Genetic Information Processing	Translation	map03008	Ribosome biogenesis in eukaryotes	3
Genetic Information Processing	Transcription	map03022	Basal transcription factors	3
Cellular Processes	Cell growth and death	map04113	Meiosis - yeast	3
Organismal Systems	Endocrine system	map04926	Relaxin signaling pathway	3
Organismal Systems	Environmental adaptation	map04714	Thermogenesis	3
Metabolism	Metabolism of cofactors and vitamins	map00860	Porphyrin and chlorophyll metabolism	2
Metabolism	Metabolism of cofactors and vitamins	map00670	One carbon pool by folate	2
Metabolism	Glycan biosynthesis and metabolism	map00603	Glycosphingolipid biosynthesis - globo and isoglobo series	2
Metabolism	Glycan biosynthesis and metabolism	map00510	N-Glycan biosynthesis	2
Metabolism	Glycan biosynthesis and metabolism	map00513	Various types of N-glycan biosynthesis	2
Metabolism	Carbohydrate metabolism	map00630	Glyoxylate and dicarboxylate metabolism	2
Metabolism	Metabolism of cofactors and vitamins	map00730	Thiamine metabolism	2
Metabolism	Lipid metabolism	map01040	Biosynthesis of unsaturated fatty acids	2
Genetic Information Processing	Transcription	map03040	Spliceosome	2
Genetic Information Processing	Folding, sorting and degradation	map03018	RNA degradation	2
Environmental Information Processing	Signal transduction	map04070	Phosphatidylinositol signaling system	2
Cellular Processes	Cell growth and death	map04217	Necroptosis	2
Organismal Systems	Immune system	map04625	C-type lectin receptor signaling pathway	2
Human Diseases	Infectious diseases: Viral	map05167	Kaposi sarcoma-associated herpesvirus infection	2
Human Diseases	Infectious diseases: Viral	map05165	Human papillomavirus infection	2
Metabolism	Amino acid metabolism	map00250	Alanine, aspartate and glutamate metabolism	1
Metabolism	Metabolism of cofactors and vitamins	map00790	Folate biosynthesis	1
Metabolism	Carbohydrate metabolism	map00650	Butanoate metabolism	1
Metabolism	Metabolism of cofactors and vitamins	map00780	Biotin metabolism	1
Metabolism	Metabolism of cofactors and vitamins	map00785	Lipoic acid metabolism	1
Metabolism	Lipid metabolism	map00072	Synthesis and degradation of ketone bodies	1
Metabolism	Glycan biosynthesis and metabolism	map00563	Glycosylphosphatidylinositol (GPI)-anchor biosynthesis	1
Metabolism	Energy metabolism	map00910	Nitrogen metabolism	1
Metabolism	Carbohydrate metabolism	map00020	Citrate cycle (TCA cycle)	1
Metabolism	Amino acid metabolism	map00290	Valine, leucine and isoleucine biosynthesis	1
Metabolism	Lipid metabolism	map00590	Arachidonic acid metabolism	1
Metabolism	Metabolism of terpenoids and polyketides	map00900	Terpenoid backbone biosynthesis	1
Metabolism	Metabolism of cofactors and vitamins	map00740	Riboflavin metabolism	1
Metabolism	Glycan biosynthesis and metabolism	map00531	Glycosaminoglycan degradation	1
Metabolism	Metabolism of other amino acids	map00430	Taurine and hypotaurine metabolism	1
Metabolism	Metabolism of other amino acids	map00480	Glutathione metabolism	1
Metabolism	Amino acid metabolism	map00400	Phenylalanine, tyrosine and tryptophan biosynthesis	1
Metabolism	Carbohydrate metabolism	map00640	Propanoate metabolism	1
Genetic Information Processing	Folding, sorting and degradation	map03060	Protein export	1
Genetic Information Processing	Replication and repair	map03410	Base excision repair	1
Genetic Information Processing	Translation	map03010	Ribosome	1
Genetic Information Processing	Replication and repair	map03030	DNA replication	1
Environmental Information Processing	Membrane transport	map02010	ABC transporters	1
Cellular Processes	Transport and catabolism	map04139	Mitophagy - yeast	1
Cellular Processes	Transport and catabolism	map04146	Peroxisome	1
Cellular Processes	Cell growth and death	map04111	Cell cycle - yeast	1

## Sheet: Table S11
Table S11 The functional annotation of brown module
First Category	Second Category	pathway ID	Description	green numbers
Genetic Information Processing	Translation	map03013	RNA transport	11
Cellular Processes	Cell growth and death	map04111	Cell cycle - yeast	10
Genetic Information Processing	Translation	map03008	Ribosome biogenesis in eukaryotes	8
Cellular Processes	Cell growth and death	map04113	Meiosis - yeast	8
Organismal Systems	Environmental adaptation	map04714	Thermogenesis	8
Genetic Information Processing	Transcription	map03040	Spliceosome	7
Cellular Processes	Transport and catabolism	map04146	Peroxisome	7
Metabolism	Lipid metabolism	map00100	Steroid biosynthesis	6
Metabolism	Amino acid metabolism	map00260	Glycine, serine and threonine metabolism	5
Metabolism	Carbohydrate metabolism	map00040	Pentose and glucuronate interconversions	5
Metabolism	Carbohydrate metabolism	map00052	Galactose metabolism	5
Metabolism	Glycan biosynthesis and metabolism	map00510	N-Glycan biosynthesis	5
Metabolism	Carbohydrate metabolism	map00500	Starch and sucrose metabolism	5
Metabolism	Nucleotide metabolism	map00230	Purine metabolism	5
Metabolism	Carbohydrate metabolism	map00520	Amino sugar and nucleotide sugar metabolism	5
Metabolism	Nucleotide metabolism	map00240	Pyrimidine metabolism	5
Genetic Information Processing	Translation	map00970	Aminoacyl-tRNA biosynthesis	5
Genetic Information Processing	Folding, sorting and degradation	map04120	Ubiquitin mediated proteolysis	5
Genetic Information Processing	Folding, sorting and degradation	map03018	RNA degradation	5
Genetic Information Processing	Replication and repair	map03430	Mismatch repair	5
Human Diseases	Cancers: Specific types	map05225	Hepatocellular carcinoma	5
Metabolism	Amino acid metabolism	map00250	Alanine, aspartate and glutamate metabolism	4
Metabolism	Metabolism of cofactors and vitamins	map00670	One carbon pool by folate	4
Metabolism	Lipid metabolism	map00062	Fatty acid elongation	4
Metabolism	Carbohydrate metabolism	map00051	Fructose and mannose metabolism	4
Metabolism	Amino acid metabolism	map00280	Valine, leucine and isoleucine degradation	4
Metabolism	Metabolism of terpenoids and polyketides	map00900	Terpenoid backbone biosynthesis	4
Metabolism	Lipid metabolism	map01040	Biosynthesis of unsaturated fatty acids	4
Metabolism	Metabolism of other amino acids	map00480	Glutathione metabolism	4
Genetic Information Processing	Replication and repair	map03410	Base excision repair	4
Genetic Information Processing	Folding, sorting and degradation	map04141	Protein processing in endoplasmic reticulum	4
Genetic Information Processing	Replication and repair	map03420	Nucleotide excision repair	4
Genetic Information Processing	Replication and repair	map03440	Homologous recombination	4
Environmental Information Processing	Signal transduction	map04011	MAPK signaling pathway - yeast	4
Cellular Processes	Transport and catabolism	map04138	Autophagy - yeast	4
Organismal Systems	Aging	map04213	Longevity regulating pathway - multiple species	4
Metabolism	Amino acid metabolism	map00380	Tryptophan metabolism	3
Metabolism	Amino acid metabolism	map00270	Cysteine and methionine metabolism	3
Metabolism	Glycan biosynthesis and metabolism	map00563	Glycosylphosphatidylinositol (GPI)-anchor biosynthesis	3
Metabolism	Metabolism of cofactors and vitamins	map00760	Nicotinate and nicotinamide metabolism	3
Metabolism	Lipid metabolism	map00600	Sphingolipid metabolism	3
Metabolism	Amino acid metabolism	map00220	Arginine biosynthesis	3
Metabolism	Carbohydrate metabolism	map00030	Pentose phosphate pathway	3
Metabolism	Amino acid metabolism	map00400	Phenylalanine, tyrosine and tryptophan biosynthesis	3
Genetic Information Processing	Replication and repair	map03030	DNA replication	3
Genetic Information Processing	Replication and repair	map03450	Non-homologous end-joining	3
Cellular Processes	Transport and catabolism	map04144	Endocytosis	3
Organismal Systems	Endocrine system	map04928	Parathyroid hormone synthesis, secretion and action	3
Human Diseases	Cancers: Specific types	map05226	Gastric cancer	3
Human Diseases	Endocrine and metabolic diseases	map04934	Cushing syndrome	3
Metabolism	Lipid metabolism	map00061	Fatty acid biosynthesis	2
Metabolism	Metabolism of cofactors and vitamins	map00790	Folate biosynthesis	2
Metabolism	Lipid metabolism	map00071	Fatty acid degradation	2
Metabolism	Carbohydrate metabolism	map00562	Inositol phosphate metabolism	2
Metabolism	Energy metabolism	map00680	Methane metabolism	2
Metabolism	Metabolism of cofactors and vitamins	map00750	Vitamin B6 metabolism	2
Metabolism	Amino acid metabolism	map00290	Valine, leucine and isoleucine biosynthesis	2
Metabolism	Energy metabolism	map00190	Oxidative phosphorylation	2
Metabolism	Amino acid metabolism	map00340	Histidine metabolism	2
Metabolism	Amino acid metabolism	map00330	Arginine and proline metabolism	2
Metabolism	Carbohydrate metabolism	map00630	Glyoxylate and dicarboxylate metabolism	2
Metabolism	Energy metabolism	map00920	Sulfur metabolism	2
Metabolism	Carbohydrate metabolism	map00010	Glycolysis / Gluconeogenesis	2
Metabolism	Carbohydrate metabolism	map00640	Propanoate metabolism	2
Genetic Information Processing	Translation	map03010	Ribosome	2
Genetic Information Processing	Transcription	map03022	Basal transcription factors	2
Genetic Information Processing	Folding, sorting and degradation	map03050	Proteasome	2
Environmental Information Processing	Membrane transport	map02010	ABC transporters	2
Environmental Information Processing	Signal transduction	map04070	Phosphatidylinositol signaling system	2
Cellular Processes	Transport and catabolism	map04139	Mitophagy - yeast	2
Cellular Processes	Cell growth and death	map04217	Necroptosis	2
Human Diseases	Endocrine and metabolic diseases	map04933	AGE-RAGE signaling pathway in diabetic complications	2
Metabolism	Amino acid metabolism	map00310	Lysine degradation	1
Metabolism	Carbohydrate metabolism	map00650	Butanoate metabolism	1
Metabolism	Amino acid metabolism	map00300	Lysine biosynthesis	1
Metabolism	Lipid metabolism	map00072	Synthesis and degradation of ketone bodies	1
Metabolism	Lipid metabolism	map00564	Glycerophospholipid metabolism	1
Metabolism	Lipid metabolism	map00561	Glycerolipid metabolism	1
Metabolism	Carbohydrate metabolism	map00053	Ascorbate and aldarate metabolism	1
Metabolism	Energy metabolism	map00910	Nitrogen metabolism	1
Metabolism	Amino acid metabolism	map00360	Phenylalanine metabolism	1
Metabolism	Glycan biosynthesis and metabolism	map00511	Other glycan degradation	1
Metabolism	Glycan biosynthesis and metabolism	map00513	Various types of N-glycan biosynthesis	1
Metabolism	Glycan biosynthesis and metabolism	map00514	Other types of O-glycan biosynthesis	1
Metabolism	Glycan biosynthesis and metabolism	map00515	Mannose type O-glycan biosynthesis	1
Metabolism	Amino acid metabolism	map00350	Tyrosine metabolism	1
Metabolism	Carbohydrate metabolism	map00020	Citrate cycle (TCA cycle)	1
Metabolism	Metabolism of other amino acids	map00450	Selenocompound metabolism	1
Metabolism	Metabolism of terpenoids and polyketides	map00909	Sesquiterpenoid and triterpenoid biosynthesis	1
Metabolism	Metabolism of terpenoids and polyketides	map00906	Carotenoid biosynthesis	1
Metabolism	Carbohydrate metabolism	map00620	Pyruvate metabolism	1
Metabolism	Glycan biosynthesis and metabolism	map00531	Glycosaminoglycan degradation	1
Metabolism	Metabolism of other amino acids	map00430	Taurine and hypotaurine metabolism	1
Genetic Information Processing	Folding, sorting and degradation	map04130	SNARE interactions in vesicular transport	1
Genetic Information Processing	Folding, sorting and degradation	map03060	Protein export	1
Genetic Information Processing	Folding, sorting and degradation	map04122	Sulfur relay system	1
Genetic Information Processing	Translation	map03015	mRNA surveillance pathway	1
Genetic Information Processing	Transcription	map03020	RNA polymerase	1
Environmental Information Processing	Signal transduction	map04392	Hippo signaling pathway - multiple species	1
Organismal Systems	Endocrine system	map04927	Cortisol synthesis and secretion	1
Organismal Systems	Endocrine system	map04926	Relaxin signaling pathway	1
Organismal Systems	Digestive system	map04979	Cholesterol metabolism	1
Human Diseases	Infectious diseases: Viral	map05165	Human papillomavirus infection	1
Human Diseases	Infectious diseases: Viral	map05163	Human cytomegalovirus infection	1

## Sheet: Table S12
Table S12 The functional annotation of grey module
First Category	Second Category	pathway ID	Description	Grey numbers
Metabolism	Nucleotide metabolism	map00240	Pyrimidine metabolism	1
Metabolism	Metabolism of terpenoids and polyketides	map00900	Terpenoid backbone biosynthesis	1
Environmental Information Processing	Signal transduction	map04011	MAPK signaling pathway - yeast	1
Cellular Processes	Cell growth and death	map04111	Cell cycle - yeast	1
Organismal Systems	Environmental adaptation	map04714	Thermogenesis	1
